# Supplementary material for: Influence of subinhibitory antifungal concentrations on extracellular hydrolases and biofilm production by Candida albicans recovered from Egyptian patients
Source: BMC Infect Dis. 2019 Jan 16;19:54. doi: 10.1186/s12879-019-3685-0 (PMC6335770; doi:10.1186/s12879-019-3685-0)
Supplement: Supplementary file 1 — Minimum inhibitory concentration values amongst C. albicans isolates for each antifungal agent. Description of data: Minimum inhibitory concentration (MIC) values (μg/mL) obtained by in vitro susceptibility testing using the broth microdilution method for C. albicans isolates. (XLSX 8 kb) [file 12879_2019_3685_MOESM1_ESM.xlsx]

## Sheet:  MICs
Serial	Nystatin MIC (µg/mL)	Fluconazole MIC (µg/mL)	Micafungin MIC (µg/mL)
1	0.25	128	0.125
2	0.5	128	0.125
3	0.5	128	0.06
4	0.5	128	0.06
5	4	128	0.06
6	0.25	128	0.125
7	1	128	0.06
8	1	128	0.125
9	0.125	128	0.125
10	0.5	128	0.125
11	0.25	128	0.03
12	0.25	128	0.06
13	0.5	128	0.03
14	0.5	128	0.125
15	2	128	0.125
16	0.25	128	0.25
17	0.125	64	0.06
18	1	64	0.125
19	0.25	64	0.125
20	0.5	64	0.125
21	0.125	64	0.125
22	4	64	0.125
23	0.125	64	0.06
24	4	64	0.06
25	0.25	64	0.06
26	0.5	64	0.125
27	0.5	128	0.125
28	0.25	128	0.06
29	2	128	0.125
30	2	256	0.125
31	2	256	0.125
32	0.5	256	0.06
