# Supplementary material for: Influence of subinhibitory antifungal concentrations on extracellular hydrolases and biofilm production by Candida albicans recovered from Egyptian patients
Source: BMC Infect Dis. 2019 Jan 16;19:54. doi: 10.1186/s12879-019-3685-0 (PMC6335770; doi:10.1186/s12879-019-3685-0)
Supplement: Supplementary file 2 — Optical density (OD590) values of the control, nystatin, fluconazole and micafungin- exposed C. albicans biofilm- producing isolates. Optical density (OD590) values of the control (No drug), nystatin, fluconazole and micafungin- exposed (0.5 × MIC) C. albicans biofilm- producing isolates. (XLSX 10 kb) [file 12879_2019_3685_MOESM2_ESM.xlsx]

## Sheet: OD590 values- subMIC
Serial	Control				Nystatin				Fluconazole				Micafungin
	Control 1	Control 2	Control 3	Control Av.	NYS 1	NYS 2	NYS 3	NYS Av.	FLU 1	FLU 2	FLU 3	FLU Av.	MCF 1	MCF 2	MCF 3	MCF Av.
1	1.262	0.9812	1.1063	1.1165	0.793	0.884	0.93	0.869	1.007	1.109	0.893	1.003	0.957	0.947	0.814	0.906
2	0.282	0.236	0.25	0.256	0.198	0.164	0.169	0.177	0.189	0.218	0.235	0.214	0.168	0.179	0.199	0.182
3	0.233	0.282	0.235	0.25	0.1572	0.1286	0.1432	0.143	0.204	0.212	0.214	0.21	0.173	0.176	0.158	0.169
4	0.6815	0.2909	0.3767	0.4497	0.314	0.357	0.325	0.332	0.412	0.413	0.426	0.417	0.412	0.396	0.35	0.386
5	0.4814	0.3055	0.3471	0.378	0.213	0.23	0.232	0.225	0.308	0.373	0.372	0.351	0.343	0.347	0.345	0.345
6	0.1368	0.1711	0.1586	0.1555	0.121	0.115	0.112	0.116	0.133	0.129	0.143	0.135	0.111	0.138	0.126	0.125
7	0.1817	0.1469	0.1484	0.159	0.122	0.137	0.125	0.128	0.1539	0.1211	0.163	0.146	0.134	0.129	0.127	0.13
